# Supplementary material for: Role of Platinum Nanozymes in the Oxidative Stress Response of Salmonella Typhimurium
Source: Antioxidants (Basel). 2023 Apr 29;12(5):1029. doi: 10.3390/antiox12051029 (PMC10215484; doi:10.3390/antiox12051029)
Supplement: Supplementary file 1 [file antioxidants-12-01029-s001.zip]

Archive with 1 entries (1 files):
- antioxidants-2343891-supplementary.xlsx
