# Supplementary material for: Role of Platinum Nanozymes in the Oxidative Stress Response of Salmonella Typhimurium
Source: Antioxidants (Basel). 2023 Apr 29;12(5):1029. doi: 10.3390/antiox12051029 (PMC10215484; doi:10.3390/antiox12051029)
Supplement: Supplementary file 1 [file antioxidants-12-01029-s001.zip › antioxidants-2343891-supplementary.xlsx]

## Sheet: ANOVA
	Table S1: ANOVA of minimum inhibitory concentration of PtNPs in Salmonella Typhimurium
		PtNPs dose (mg/L)	12023 (aerobic)	12023 HpxF (aerobic)		12023 (anaerobic)	HpxF (anerobic)
		0	3e+10 ± 9e+9a	4.1e+10 ± 1e+10a		1e+10 ± 0a	1.05e+09 ± 0c
		5	2.57e+10 ± 7e+9a	2.71e+10 ± 1e+10ab		8.4e+09 ± 2e+9ab	1.89e+10 ± 5e+9b
		10	2.43e+10 ± 3e+9ab	8.33e+09 ± 3e+9c		6.25e+09 ± 6e+8bc	2.61e+10 ± 0a
		20	1.43e+10 ± 3e+9ac	1.29e+10 ± 3e+9bc		6.75e+09 ± 2e+8ab	5.8e+09 ± 2e+9c
		50	8.7e+09 ± 4e+8bc	4.57e+09 ±5e+8c		2.75e+09 ± 2e+8cd	2.65e+09 ± 1e+9c
		100	7.27e+09 ± 5e+8c	4.67e+08 ± 9e+7c		1.1e+09 ± 8e+7d	4e+08 ± 0c
	Table S2: ANOVA of Biocidal Effect of PtNPs in Salmonella Typhimurium
		PtNPS concentration	12023	12023 HpxF-
		0 mg/L	6.53e+08 ± 5e+07a	1.31e+10 ± 2e+09a
		20 mg/L	2.27e+08 ± 3e+07b	4.6e+09 ± 2e+08b
		50 mg/L	1.03e+08 ± 3e+07b	2.61e+08 ± 5e+07b
	Table S3: ANOVA of the combined effect of H2O2 and PtNPs in Salmonella Typhimurium
		Strain	PtNPs	Time (h)	H2O2
					0 mM	1uM	10uM	100uM	500uM	1 mM	2 mM	5 mM	10 mM
		12023	0 mg/L	0	0.28 ± 0.02a	0.29 ± 0a	0.29 ± 0a	0.28 ± 0ab	0.26 ± 0ab	0.25 ± 0b	0.1 ± 0.01c	0.1 ± 0c	0.1 ± 0c
				2	0.23 ± 0.01bc	0.24 ± 0.01bc	0.3 ± 0.01a	0.25 ± 0b	0.23 ± 0bc	0.23 ± 0.01bc	0.18 ± 0d	0.22 ± 0c	0.18 ± 0d
				4	0.25 ± 0b	0.25 ± 0b	0.32 ± 0a	0.25 ± 0b	0.25 ± 0c	0.23 ± 0d	0.17 ± 0f	0.22 ± 0e	0.16 ± 0f
				8	0.9 ± 0.01ab	0.9 ± 0a	0.88 ± 0ab	0.91 ± 0.01a	0.89 ± 0.01ab	0.86 ± 0b	0.16 ± 0.01c	0.16 ± 0c	0.15 ± 0.01c
				20	0.9 ± 0.01a	0.91 ± 0a	0.9 ± 0a	0.91 ± 0.01a	0.87 ± 0.01ab	0.84 ± 0b	0.14 ± 0.01c	0.14 ± 0.02c	0.13 ± 0.01c
			10 mg/L	0	0.12 ± 0a	0.12 ± 0a	0.12 ± 0a	0.14 ± 0.01a	0.15 ± 0.03a	0.11 ± 0.0a	0.13 ± 0.01a	0.12 ± 0.03a	0.12 ± 0.03a
				2	0.15 ± 0g	0.15 ± 0f	0.15 ± 0e	0.15 ± 0d	0.14 ± 0i	0.14 ± 0h	0.2 ± 0b	0.2 ± 0a	0.17 ± 0c
				4	0.12 ± 0e	0.12 ± 0e	0.13 ± 0d	0.13 ± 0d	0.12 ± 0e	0.12 ± 0e	0.23 ± 0b	0.19 ± 0c	0.31 ± 0a
				8	0.14 ± 0fg	0.14 ± 0ef	0.15 ± 0de	0.15 ± 0d	0.14 ± 0gh	0.13 ± 0h	0.53 ± 0b	0.7 ± 0a	0.48 ± 0c
				20	0.24 ± 0.01d	0.26 ± 0.01d	0.25 ± 0.01d	0.27 ± 0.02d	0.26 ± 0.02d	0.23 ± 0.01d	1.2 ± 0.02c	1.4 ± 0.01b	1.89 ± 0.02a
		12023 HpxF	0 mg/L	0	1.06 ± 0.03a	1.13 ± 0a	1.1 ± 0a	1.13 ± 0.02a	1.05 ± 0a	0.1 ± 0.01b	0.1 ± 0.02b	0.1 ± 0b	0.16 ± 0b
				2	2.18 ± 0.03a	2.17 ± 0a	2.17 ± 0a	2.2 ± 0.02a	1.82 ± 0.01b	1.87 ± 0.11b	0.18 ± 0.02c	0.17 ± 0.01c	0.2 ± 0c
				4	2.05 ± 0.03a	2.15 ± 0.07a	2.09 ± 0.01a	2.13 ± 0.01a	2.03 ± 0.11a	1.95 ± 0.06a	0.16 ± 0.01b	0.1 ± 0.01b	0.02 ± 0.01b
				8	1.95 ± 0.06ab	2.03 ± 0.01a	1.96 ± 0.01ab	1.95 ± 0.01ab	1.96 ± 0ab	1.87 ± 0b	0.16 ± 0.01c	0.16 ± 0c	0.15 ± 0.01c
				20	1.88 ± 0.03c	1.94 ± 0.01ac	2.01 ± 0.01a	1.99 ± 0.02ab	1.94 ± 0.01ac	1.91 ± 0bc	0.18 ± 0.02d	0.17 ± 0.01d	0.15 ± 0.01d
			10 mg/L	0	0.97 ± 0.02ab	1 ± 0ab	0.97 ± 0ab	0.96 ± 0b	1 ± 0a	1 ± 0.02a	0.12 ± 0c	0.12 ± 0c	0.12 ± 0c
				2	1.04 ± 0a	1.04 ± 0a	1.02 ± 0ab	1.01 ± 0b	1.04 ± 0.01a	1 ± 0.01b	0.18 ± 0d	0.17 ± 0.01d	0.23 ± 0c
				4	1.04 ± 0.02ab	1.09 ± 0.02ab	1.13 ± 0.02a	1.14 ± 0.01a	1.09 ± 0.02ab	1.01 ± 0.03b	0.17 ± 0c	0.16 ± 0.02c	0.19 ± 0c
				8	0.97 ± 0.02b	1.05 ± 0.03ab	1.14 ± 0.03a	1.12 ± 0.01a	1.06 ± 0.03ab	0.99 ± 0.01b	0.18 ± 0.01c	0.17 ± 0.03c	0.18 ± 0.01c
				20	1.08 ± 0.03cd	1.31 ± 0a	1.17 ± 0b	1.14 ± 0.01bc	1.09 ± 0.02c	1.01 ± 0.01d	0.18 ± 0.01e	0.18 ± 0.02e	0.16 ± 0e
